# Supplementary material for: Genetic diversity of common beans (Phaseolus vulgaris L.) and runner beans (Phaseolus coccineus L.): a case study from in-situ preserved landraces in Northern Italy
Source: Front Plant Sci. 2026 Jul 17;17:1838084. doi: 10.3389/fpls.2026.1838084 (PMC13423885; doi:10.3389/fpls.2026.1838084)
Supplement: Supplementary file 2 [file Table1.xlsx]

## Sheet: Foglio1
Code	Species	Accession name	Attitude	Sampling site	Sampling year	Donor	Conservation site	Cultivation
2400	P. vulgaris L.	Anellino dell’Oltrepò Pavese	Snap bean	Pietragavina di Varzi (PV)	2019	Dino Guidi	UCSC, UNIPV	Pietragavina di Varzi (PV)
3397	P. vulgaris L.	Fagiolo Anellino della Valchiavenna	Snap bean	Novate Mezzola (SO)	2019	Danilo Pasini	UCSC, UNIPV	Valchiavenna, Valtellina (SO)
3306	P. vulgaris L.	Dorato di Valchiavenna e Valtellina	Snap bean, dry bean	Novate Mezzola (SO)	2018	Emma Penone	UCSC, UNIPV	Valchiavenna, Valtellina (SO)
	P. vulgaris L.	Sargentone di Valvestino	Dry bean	Magasa (BS)	2021	Omar Venturini	UCSC, UNIPV	Magasa, Valvestino (BS)
2465	P. vulgaris L.	Fagiolo di San Giacomo Filippo	Dry bean	San Giacomo Filippo (SO)	2018	Lorenza Tam	UCSC, UNIPV	Vignola di San Giacomo Filippo, Prata Camportaccio (SO)
3186	P. vulgaris L.	Aquila dell’Oltrepò Pavese	Dry bean	Romagnese (PV)	2017	Teresa Rocchi	UCSC, UNIPV	Val Tidone (PV)
3468	P. vulgaris L.	Mangiatutto Giallo dell’Oltrepò Pavese	Snap bean	Zavattarello (PV)	2021	Mariangela Faccini	UCSC, UNIPV	Zavattarello (PV)
4214	P. vulgaris L.	Bigliolo di Ghiaie di Corana	Dry bean	Ghiaie di Corana (PV)	2020	Andrea Olezza	UCSC, UNIPV	Ghiaie di Corana
3447	P coccineus L.	Diavolo dell’Oltrepò Pavese	Dry bean	Pietragavina di Varzi (PV)	2017	Dino Guidi	UCSC, UNIPV	Pietragavina di Varzi, Romagnese (PV)
	P coccineus L.	Coccineo della Valvestino	Dry bean	Valvestino (BS)	2021	Consorzio Forestale Terra tra i due Laghi	UCSC, UNIPV	Valvestino, Magasa, Capovalle
2469	P coccineus L.	Coccineo della Valchiavenna	Dry bean	San Giacomo Filippo (SO)	2017	Comunità montana della Valchiavenna	UCSC, UNIPV	Valchiavenna, Valle Spliga (SO)
	P coccineus L.	Copafam della Val Camonica	Dry bean	Val Camonica (BS)	2021		UCSC, UNIPV	Val Trompia (BS), Val Camonica (BS), Val Sabbia (BS)
3304	P coccineus L.	Coccineo della Valmalenco	Dry bean	Sondrio (SO)	2021		UCSC, UNIPV	Lanzada, Valmalenco (SO)
	P coccineus L.	Storo della Valle del Caffaro	Dry bean	Storo (TN)	2021	Consorzio Forestale Terra tra i due Laghi	Consorzio Forestale Terra tra i due Laghi	Storo (TN)
	P coccineus L.	Diavoli della Valle del Caffaro	Dry bean	Ponte Caffaro (BS)	2021	Consorzio Forestale Terra tra i due Laghi	Consorzio Forestale Terra tra i due Laghi	Ponte Caffaro (BS)
